# Supplementary material for: The Status and Risk Factors of Brucellosis in Smallholder Dairy Cattle in Selected Regions of Tanzania
Source: Vet Sci. 2023 Feb 14;10(2):155. doi: 10.3390/vetsci10020155 (PMC9967296; doi:10.3390/vetsci10020155)
Supplement: Supplementary file 1 [file vetsci-10-00155-s001.zip]

Archive with 1 entries (1 files):
- vetsci-2149577-supplementary.xlsx
