# Supplementary material for: The Status and Risk Factors of Brucellosis in Smallholder Dairy Cattle in Selected Regions of Tanzania
Source: Vet Sci. 2023 Feb 14;10(2):155. doi: 10.3390/vetsci10020155 (PMC9967296; doi:10.3390/vetsci10020155)
Supplement: Supplementary file 1 [file vetsci-10-00155-s001.zip › vetsci-2149577-supplementary.xlsx]

## Sheet: survey
type	name	label::English	required	choice_filter	repeat_count	hint::English	constraint	constraint_message::English	appearance	default	relevant	calculation	image	audio	media::video
start	start_time	Survey Start Time
end	end_time	Survey End Time
deviceid	deviceid	Device
today	survey_date	Survey Date
note	zoonote	This tool is used for collecting samples from ADGG animals that have been genotyped
select_one enumerator	datacollid	ADGG data collector	yes
date	dateofcolletion	Date of collection	yes					Date of data collection cannot be in the future
begin group	grp_farmer	Farmer
select_one household_country	country	Country	yes						quick
select_one household_region	region	Region	yes						search('regions', 'matches', 'cnty_cod', ${country})
select_one household_district	district	District	yes						search('districts', 'matches', 'reg_cod', ${region})
select_one household_ward	ward	Ward	yes						search('wards', 'matches', 'dist_cod', ${district})
select_one household_village	village	Village	yes						search('villages', 'matches', 'ward_cod', ${ward})
select_one household_farmer	hh_id	Farmer	yes						search('farmers', 'matches', 'village_cod', ${village})
end group	grp_farmer
select_one yesno	consent	Has the farmer signed consent to allow sampling?	yes
acknowledge	confirm	They do not want to proceed	yes								selected(${consent},'no')
begin_group	consented	Consented									selected(${consent},'yes')
begin group	grp_intervewee	Interviewee details							field-list
text	respndtname	Name of the intervewee	yes
select_one cattlerole	cattlerole	What is your role in looking after these cows	yes			read list of options if needed. IF THEY DO NOT LOOK AFTER THE CATTLE FIND SOMEONE WHO DOES?
select_one gender	gender	Gender of the intervewee	yes
select_one education	education	What class did you attend at your formal education?	yes
integer	cattleyears	How many years have you kept dairy cattle?	yes
end group
begin group	grp_Zoonoses	Knowledge of Zoonoses							field-list
select_multiple milkzoo	milkzoo	Do you know of any diseases you could catch from dairy cow milk	yes
text	other_disease_milk	which other disease?
select_multiple abortzoo	abortzoo	Do you know any diseases you could catch from an aborted foetus?	yes
text	other_disease_abortion	which other disease?
select_one cattlereason	Reason_own_cattle	Which of the following statements best describes this herds role for the owner	yes
select_one yesno	lvstcktraining	Have you ever been in a livestock training course	yes
end group
date	lvstcktrainingyr	Which year did you attend the training	yes						year		selected(${lvstcktraining} ,'yes')
begin group	grp_Herd	Herd details							field-list
integer	herdsize	How many heifers and cows do you currently have in the herd?	yes			add up all cows and breeding age heifers
select_one yesno	bull	Do you keep your own bull for breeding	yes
select_one yesno	bullhire	Do you hire out the bull to neighbours?	yes								selected(${bull} , 'yes')
select_one newanimals	newanimals	In the last 12 months have you brought new animals into this herd?	yes			Select the source of the animal or none if not had any new animals
select_one yesno	pretest	Did you test animals for any diseases before buying them?	yes								selected(${newanimals},'yes')
end group
begin group	grp_other_animal	Other animals							field-list
select_one yesno	sheep	Do you keep sheep at the same household as these cattle?	yes
select_one yesno	neigh_sheep	Do any of you neighbours keep sheep?									selected(${sheep},'no')
select_one yesno	goats	Do you keep goats at the same household as these cattle?	yes
select_one yesno	neigh_goat	Do any of you neighbours keep goats?									selected(${goats},'no')
select_one yesno	pigs	Do you keep pigs at the same household as these cattle?	yes
select_one yesno	neigh_pig	Do any of you neighbours keep pigs?									selected(${pigs},'no')
select_one yesno	dogs	Do you keep dogs at the household?	yes
select_one yesno	neigh_dog	Do any of you neighbours keep dogs?									selected(${dogs}, 'no')
select_one yesno	cats	Do you keep cats at the household?	yes
select_one yesno	neigh_cat	Do any of you neighbours keep cats?									selected(${cats}, 'no')
select_one yesno	rodents	Do you observe rodents in or around the cattle house?	yes
select_one yesno	rodentcontrol	Do you use any rodent control?	yes
end group
begin group	grp_Management	Management							field-list
select_one management	management	Which option best describes the feeding management	yes
select_one water	water	Which option best describes water source for the herd	yes
select_one yesno	vaccinations	Do you vaccinate the herd routinely against any diseases	yes
end group
begin group	grp_vaccinations	Vaccinations							field-list		selected(${vaccinations},'yes')
select_one yesnoknow	FMDV	Do you vaccinate against FMDV	yes
select_one yesnoknow	Brucellosis	Do you vaccinate against Brucellosis	yes
select_one yesnoknow	Leptospirosis	Do you vaccinate against Leptospirosis	yes
select_one yesnoknow	Pasteurella	Do you vaccinate against Pasteurella	yes
select_one yesnoknow	Blackleg	Do you vaccinate against Black leg	yes
select_one yesnoknow	Anthrax	Do you vaccinate against Anthrax	yes
select_one yesnoknow	ECF	Do you vaccinate against East Coast Fever (ECF)	yes
select_one yesnoknow	CBPP	Do you vaccinate against CBPP	yes
select_one yesnoknow	othervaccine	Do you vaccinate against any other diesease?	yes
end group
text	disease	Which disease do you vaccinate against	yes								selected(${othervaccine},'yes')
begin group	grp_herd_man	Herd Management							field-list
select_one milker	milker	Which option best describes who milks the cows?	yes
select_one yesno	milkerfarms	Does the milker go to multiple farms?	yes
select_one milkprep	milkprep	Which best describes preparation of milk from this herd before drinking?	yes
select_one calvingassist	calvingassist	Who normally assists with calving for the herd?	yes
select_one placenta	placenta	How do you normally dispose of the after birth/placenta after a calving	yes
select_one yesnoknow	abortion	Has any cow aborted in the last 12 months as far as you are aware?	yes
select_one yesnoknow	calvingtrouble	In your view do you have difficulty getting your cows pregnant?	yes
text	calvingtroublereason	Do you know why you are having this problem?				If the cows have problems getting in calf					selected(${calvingtrouble},'yes')
end group
note	note	Click "Add Group" to add details of the animals being sampled. Once finished click "Don’t Add". If you are sampling two animals from the same farm, click "Add Group" to select the second animal from the same farm
begin repeat	grp_animasample	Animal Sampling details
select_one animalid	animalid	Select the animal	yes						search('genotypd', 'matches', 'farmermobile', ${hh_id})
begin group	grp_animal	Animal details							field-list
text	shortid	Last 4 digits of the animal ID	yes			Needed to help sample labelling	regex(.,'^[0-9]{4}$')	The number must be 4 digits
integer	animalage	Animal Age	yes			Age (Years). Leave blank if not known
select_one breed	breed	Animal breed	yes
select_one animsex	animalsex	Animal sex	yes			Record animal's sex
end group
begin group	grp_Cow_preg_status	Pregnancy status of cow/heifer							field-list		selected(${animalsex},'female')
select_one yesno	served	Has this animal been served?	yes
date	service	When was the cow last served	yes						month-year		selected(${served},'yes')
select_one cowage	cowage	Which option best describes this cow?	yes
end group
begin group	grp_cow_calf	Calfing History							field-list		selected(${cowage},'cow')
integer	calfnumber	How many calves has this cow given birth to alive?	yes
date	calfdate	When did she last calve?
select_one calfstatus	calfstatus	Which option best describes the last calf?	yes
select_one pregnancystatus	pregnancystatus	Which option best describes the cows current pregnancy status?	yes
select_one yesnoknow	abortionstatus	Has this cow ever aborted/premature dead calf?	yes
date	abortiondate	When did she abort/have premature calf?				If the cow has aborted			month-year		selected(${abortionstatus},'yes')
end group
begin group	grp_Cow_exam	Clinical examination							field-list
image	eartagphoto	Picture ear tag number	yes			Clear photo of ear tag to cross reference with animal_ID
select_one dentition	dentition	Dentition Score	yes			See sheet for dentition score
select_one bodyscore	bcs	Body condition score	yes			Score the animal's body condition from 1 to 5, where 1 is emaciated and 5 is obese
select_one genitaldischarge	genitaldischarge	Genital discharge	yes
text	genitaldischarge2	Describe discharge									selected(${genitaldischarge},'other')
select_one udder	udderstatus	Udder condition	yes
text	udderstatus2	Describe udder condition									selected(${udderstatus},'other')
select_one milkstatus	milkstatus	Milk consistency	yes
text	milkstatus2	Describe milk consistency									selected(${milkstatus},'other')
end group
begin group	grp_FMD	Biosecurity FMD							field-list
select_one yesnoev	salivation	Does the animal appear to be drooling?	yes
select_one yesnoev	lameness	Does the animal appear lame or unwilling to move?	yes
select_one fmdlesions	fmdlesions	FMD-like lesions	yes
end group
begin group	grp_sample_1	Animal Sample							field-list
select_one yesno	Serum_1	Take serum sample	yes
barcode	samplebarcode_S1	Sample barcode				Scan bar code and hand write 4 digit animal ID and date on tube					selected(${Serum_1},'yes')
image	serum1photo	Picture sample bar code				Clear photo of sample bar code if bar code reader not working					selected(${Serum_1},'yes')
text	serum1barcode	manually enter if taken photo									selected(${Serum_1},'yes')
text	reason_no_serum_1	Why was serum not taken?									selected(${Serum_1},'no')
end group
begin group	grp_sample_2	Animal Sample							field-list
select_one yesno	Serum_2	Take serum sample	yes
barcode	samplebarcode_S2	Sample barcode				Scan bar code and hand write 4 digit animal ID and date on tube					selected(${Serum_2},'yes')
image	serum2photo	Picture sample bar code				Clear photo of sample bar code if bar code reader not working					selected(${Serum_2},'yes')
text	serum2barcode	manually enter if taken photo									selected(${Serum_2},'yes')
text	reason_no_serum_2	Why was serum not taken?									selected(${Serum_2},'no')
end group
begin group	grp_sample_3	Animal Sample							field-list
select_one yesno	EDTA	Take EDTA sample	yes
barcode	samplebarcode_EDTA	Sample barcode				Scan bar code and hand write 4 digit animal ID and date on tube					selected(${EDTA},'yes')
image	EDTAphoto	Picture sample bar code				Clear photo of sample bar code if bar code reader not working					selected(${EDTA},'yes')
text	EDTAbarcode	manually enter if taken photo									selected(${EDTA},'yes')
text	reason_no_EDTA	Why was serum not taken?									selected(${EDTA},'no')
end group
begin group	grp_sample_4	Animal Sample							field-list
select_one yesno	Vag_swab	Take vaginal swab	yes
barcode	samplebarcode_SWAB	Sample barcode				Scan bar code and hand write 4 digit animal ID and date on tube					selected(${Vag_swab},'yes')
image	vagswabphoto	Picture sample bar code				Clear photo of sample bar code if bar code reader not working					selected(${Vag_swab},'yes')
text	vagswab-barcode	manually enter if taken photo									selected(${Vag_swab},'yes')
text	reason_no_swab	Why was swab not taken?									selected(${Vag_swab},'no')
end group
end repeat
begin group	grp_gps	Distance							field-list
select_one distance	distance	Please estimate distance to next dairy farm	yes
geopoint	gps	Records the GPS
text	GPS__N	Latitude from GPS (south)
text	GPS__E	Longitude from GPS (east)
end group
end group	consented

## Sheet: choices
list_name	name	label::English
household_country	2	Tanzania
household_region	reg_cod	reg_name
household_district	dist_cod	dist_name
household_ward	ward_cod	ward_name
household_village	village_cod	village_name
household_farmer	farmer_cod	farmer_name
animalid	tag_id	tag_id
enumerator	Mengele	Mengele
enumerator	Shabani	Shabani
enumerator	PhD2	PhD2
enumerator	MSc2	MSc2
yesno	yes	Yes
yesno	no	No
yesnoknow	yes	Yes
yesnoknow	no	No
yesnoknow	dkn	Don’t know
animsex	male	Male
animsex	female	Female
bodyscore	1	1
bodyscore	1.5	1.5
bodyscore	2	2
bodyscore	2.5	2.5
bodyscore	3	3
bodyscore	3.5	3.5
bodyscore	4	4
bodyscore	4.5	4.5
bodyscore	5	5
sample	ser_1	Serum sample 1
sample	ser_2	Serum sample 2
sample	edta	EDTA sample 1
sample	vagswb	Vaginal swab sample 1
deathtime	lastwk	In the last week
deathtime	lastmon	In the last month
deathtime	last3mon	In the last 3 months
deathtime	lastyr	In the last year
deathtime	moreyr	More than a year ago
deathtime	ukn	Unknown
cattlerole	prinowner	Principle person looking after cattle/Owner
cattlerole	prin	Principle person looking after cattle/ Not Owner
cattlerole	occas	Occasionally look after cattle
cattlerole	dntlook	Do not look after the cattle
gender	male	Male
gender	female	Female
education	none	None
education	primary	Primary
education	secondary	Secondary
education	tertiary	Tertiary
milkzoo	btb	Bovine TB
milkzoo	bruc	Brucellosis
milkzoo	qfev	Q fever
milkzoo	rvf	Rift Valley Fever
milkzoo	anthrax	Anthrax
milkzoo	none	None
milkzoo	dkn	Don’t know
milkzoo	other	Other
abortzoo	bruc	Brucellosis
abortzoo	qfev	Q fever
abortzoo	lepto	Leptospirosis
abortzoo	rvf	Rift Valley Fever
abortzoo	other	Other
abortzoo	none	None
abortzoo	dkn	Don’t know
cattlereason	primary	A primary income source to owner
cattlereason	secondary	Secondary income source to the owner
cattlereason	neighbours	Just for home consumption and sale to neighbours
cattlereason	home	Only home consumption
newanimals	market	Market
newanimals	neighbour	Neighbour
newanimals	gift	Gift
newanimals	none	None
management	zero-graze	Only zero grazed
management	zero-pasture	Generally zero grazed but occasionally graze at pasture;
management	pasture	Generally grazed at pasture
water	well	Well/Bore hole
water	tap	Tap water
water	river	River or stream
milker	respond	Respondent
milker	owner	Owner (if not respondent)
milker	family	Family member
milker	outside	Outside milker/Contract milker
milkprep	warm	Warm up on fire or stove
milkprep	boil	Bring to the boil on fire or stove
milkprep	raw	Consume without any heating
milkprep	sour	Mainly sour the milk
milkprep	boil-sour	mainly boil and scour
calvingassist	respond	Respondent
calvingassist	owner	Owner (if not respondent)
calvingassist	family	Family member
calvingassist	outside	Outside help
placenta	leave	Leave for cow to eat
placenta	burn	Burn
placenta	bury	Bury
placenta	throw	Throw on rubbish heap
placenta	feed_other	Feed to other animals (dogs/pigs)
breed	SHZ	Shorthorn-Zebu
breed	SHZ-X	Shorthorn-Zebu cross
breed	SHZ-X-fresian	Shorthorn-Zebu cross Friesian
breed	SHZ-X-ayrshire	Shorthorn-Zebu cross Ayrshire
breed	SHZ-X-jersey	Shorthorn-Zebu cross Jersey
breed	local-grade-X	Local-Grade cross
breed	Grade	Grade
breed	Ankole	Ankole
breed	Uknown	Uknown
breed	other	Other
dentition	inc_0	0
dentition	inc_1	1
dentition	inc_2	2
dentition	inc_3	3
dentition	inc_4	4
dentition	broken	5
cowage	heifer	Heifer
cowage	cow	Cow with 1 or more calves
calfstatus	health	Normal healthy
calfstatus	weaksur	Born weak but survived
calfstatus	weakntsur	Born weak and died within first month
calfstatus	dkn	Don’t know
service	AI	Artificial Inseminaton (AI)
service	bull	Bull
pregnancystatus	dkn	Don’t know
pregnancystatus	preg	Positive (Pregnant)
pregnancystatus	ntpreg	Negative (Not pregnant)
genitaldischarge	none	No genital discharge
genitaldischarge	serous	Serous
genitaldischarge	mucoid	Mucoid
genitaldischarge	purulent	Purulent
genitaldischarge	bloody	Bloody
genitaldischarge	nteval	Not Evaluated
genitaldischarge	other	Other
udder	normal	Normal
udder	mastitic	Mastitic
udder	flabby	Flabby
udder	other	Other
udder	bull	Bull Not Applicable
milkstatus	normal	Normal
milkstatus	bloody	Bloody
milkstatus	mucoid	Mucoid
milkstatus	purulent	Purulent
milkstatus	other	Other
milkstatus	bull	Bull Not Applicable
yesnoev	yes	Yes
yesnoev	no	No
yesnoev	nteval	Not evaluated
fmdlesions	mouth	Mouth
fmdlesions	foot	Feet
fmdlesions	foot-mouth	Mouth and Feet
fmdlesions	none	None
fmdlesions	nreval	Not evaluated
distance	less100	Less than 100m
distance	100to500	100-500m
distance	more500	More than 500m

## Sheet: settings
form_title	form_id	public_key	submission_url	default_language	version	instance_name
ADGG_TZA_ZOONOSIS-20190620	ADGG-TZA-ZOO-20190620			English	20190620
